# Supplementary material for: Valorization and Characterization of Agricultural and Forest Biomass Residues Through Colloidal Lignin Particle Production
Source: Polymers (Basel). 2026 May 29;18(11):1352. doi: 10.3390/polym18111352 (PMC13259322; doi:10.3390/polym18111352)
Supplement: Supplementary file 1 [file polymers-18-01352-s001.zip]

Archive with 1 entries (1 files):
- polymers-4322630-supplementary.pdf
